# Supplementary material for: The Effects of Digital Interventions on Language Development in Children with Autism Spectrum Disorder: A Systematic Review and Interdisciplinary Synthesis
Source: Pediatr Rep. 2026 Jul 8;18(4):90. doi: 10.3390/pediatric18040090 (PMC13397816; doi:10.3390/pediatric18040090)
Supplement: Supplementary file 1 [file pediatrrep-18-00090-s001.zip]

Archive with 1 entries (1 files):
- pediatrrep-4304382-supplementary.pdf
